# Supplementary material for: The 4T and 7T introgressions from Amblyopyrum muticum and the 5Au introgression from Triticum urartu increases grain zinc and iron concentrations in Malawian wheat backgrounds
Source: Front Plant Sci. 2024 Jul 16;15:1346046. doi: 10.3389/fpls.2024.1346046 (PMC11289773; doi:10.3389/fpls.2024.1346046)
Supplement: Supplementary file 1 [file DataSheet_1.xlsx]

## Sheet: Am. muticum cross combinations
	Amblyopyrum muticum DH-348 and Malawian wheat crosses
Cross combination	No. of crosses	F1 seed	No. of crosses	BC1 seed	No. of crosses	BC1F1 seed	BC1F2	BC1F3
DH-348 x Nduna	10	52	18	121	9	2443	721	6786
Nduna x DH-348	9	33	5	32	8	1556	1471	8946
DH-348 x Kenya nyati	9	70	2	11	2	305	-	-
Kenya Nyati x DH- 348	14	64	11	63	12	2768	1393	15382
DH-348 x Kadzibonga	1	17	18	80	9	2359	728	7334
Kadzibonga x DH-348	6	27	7	55	11	2077	1204	8502
Total	49	263	61	362	51	11508	5517	46950

## Sheet: T. urartu cross combinations
			Triticum urartu DH-254 and Malawian wheat crosses
Cross combination	No. of crosses	F1 seed	No. of crosses	BC1 seed	BC1F1 seed	BC1F2	BC1F3
DH-254 x Nduna	2	8	7	44	580	163	4818
Nduna x DH-254	6	33	3	15	504	-	-
DH-254 x Kenya nyati	9	70	19	124	3622	632	8065
Kenya Nyati x DH-254	3	9	2	7	594	247	3652
Total	20	120	31	190	5300	1042	16535
